# Supplementary material for: Profiling genome-wide recombination in Epstein Barr virus reveals type-specific patterns and associations with endemic-Burkitt lymphoma
Source: Virol J. 2022 Dec 8;19:208. doi: 10.1186/s12985-022-01942-8 (PMC9733152; doi:10.1186/s12985-022-01942-8)
Supplement: Supplementary file 4 — Additional file 4. Dataset of 86 Genomes: Comprised of 54 confirmed eBL cases and 32 geographically matched healthy children plus their corresponding data which includes the age, viral type, and gender of the participants. [file 12985_2022_1942_MOESM4_ESM.csv]

Supplementary material, Dataset of 86 Genomes: Comprised of 54 confirmed eBL cases and 32 geographically matched healthy children plus their corresponding data which includes the age, viral type, and gender of the participants.
Sample ID	Preprocessing	Viral Type	Sample Source	Age (yrs)	Gender	Viral Type
eBL-Plasma-0043	Preamp-sWGA	Type2	PlasmaDNA_fromBLpatient	7	M	Type 2
eBL-Plasma-0044	Preamp-sWGA	Type1	PlasmaDNA_fromBLpatient	4	M	Type 1
eBL-Plasma-0045	Preamp-sWGA	Type1	PlasmaDNA_fromBLpatient	5	M	Type 1
eBL-Plasma-0046	Preamp-sWGA	Type1	PlasmaDNA_fromBLpatient	4	F	Type 1
eBL-Plasma-0047	Direct Sequencing	Type1	PlasmaDNA_fromBLpatient	9	M	Type 1
eBL-Plasma-0048	Direct Sequencing	Type2	PlasmaDNA_fromBLpatient	5	M	Type 2
eBL-Plasma-0049	Direct Sequencing	Type2	PlasmaDNA_fromBLpatient	10	M	Hybrid
eBL-Plasma-0051	Direct Sequencing	Type1	PlasmaDNA_fromBLpatient	10	M	Type 1
eBL-Plasma-0052	Preamp-sWGA	Type1	PlasmaDNA_fromBLpatient	8	F	Type 1
eBL-Plasma-0053	Preamp-sWGA	Type1	PlasmaDNA_fromBLpatient	6	F	Type 1
eBL-Plasma-0054	Direct Sequencing	Type2	PlasmaDNA_fromBLpatient	5	M	Type 2
eBL-Plasma-0055	Direct Sequencing	Type1	PlasmaDNA_fromBLpatient	4	M	Type 1
eBL-Tumor-0001	GenomiPhi-WGA	Type1	eBL_primaryTumorDNA	7	M	Type 1
eBL-Tumor-0002	GenomiPhi-WGA	Type1	eBL_primaryTumorDNA	6	M	Type 1
eBL-Tumor-0005	GenomiPhi-WGA	Type1	eBL_primaryTumorDNA	7	F	Type 1
eBL-Tumor-0006	GenomiPhi-WGA	Type1	eBL_primaryTumorDNA	5	M	Type 1
eBL-Tumor-0007	GenomiPhi-WGA	Type1	eBL_primaryTumorDNA	7	F	Type 1
eBL-Tumor-0008	Preamp-sWGA	Type2	eBL_primaryTumorDNA	9	M	Type 2
eBL-Tumor-0009	Preamp-sWGA	Type1	eBL_primaryTumorDNA	10	M	Type 1
eBL-Tumor-0010	Preamp-sWGA	Type1	eBL_primaryTumorDNA	0.8	M	Type 1
eBL-Tumor-0013	GenomiPhi-WGA	Type1	eBL_primaryTumorDNA	8	M	Type 1
eBL-Tumor-0014	GenomiPhi-WGA	Type1	eBL_primaryTumorDNA	11	M	Type 1
eBL-Tumor-0015	GenomiPhi-WGA	Type1	eBL_primaryTumorDNA	4	M	Type 1
eBL-Tumor-0016	GenomiPhi-WGA	Type1	eBL_primaryTumorDNA	8	M	Type 1
eBL-Tumor-0017	Direct Sequencing	Type2	eBL_primaryTumorDNA	4	M	Type 2
eBL-Tumor-0018	Direct Sequencing	Type1	eBL_primaryTumorDNA	6	M	Type 1
eBL-Tumor-0019	Direct Sequencing	Type1	eBL_primaryTumorDNA	6	M	Type 1
eBL-Tumor-0020	Direct Sequencing	Type2	eBL_primaryTumorDNA	13	M	Type 2
eBL-Tumor-0021	Direct Sequencing	Type1	eBL_primaryTumorDNA	8	M	Type 1
eBL-Tumor-0022	Direct Sequencing	Type1	eBL_primaryTumorDNA	5	M	Type 1
eBL-Tumor-0023	Direct Sequencing	Type1	eBL_primaryTumorDNA	10	F	Type 1
eBL-Tumor-0024	Direct Sequencing	Type2	eBL_primaryTumorDNA	10	M	Type 2
eBL-Tumor-0025	Direct Sequencing	Type1	eBL_primaryTumorDNA	9	F	Type 1
eBL-Tumor-0026	Direct Sequencing	Type2	eBL_primaryTumorDNA	4	F	Type 2
eBL-Tumor-0027	Direct Sequencing	Type1	eBL_primaryTumorDNA	7	M	Type 1
eBL-Tumor-0028	Direct Sequencing	Type2	eBL_primaryTumorDNA	6	M	Type 2
eBL-Tumor-0029	Direct Sequencing	Type1	eBL_primaryTumorDNA	2	M	Type 1
eBL-Tumor-0030	Direct Sequencing	Type1	eBL_primaryTumorDNA	10	M	Type 1
eBL-Tumor-0031	Direct Sequencing	Type1	eBL_primaryTumorDNA	8	F	Type 1
eBL-Tumor-0032	Direct Sequencing	Type1	eBL_primaryTumorDNA	8	F	Type 1
eBL-Tumor-0033	Direct Sequencing	Type2	eBL_primaryTumorDNA	11	M	Hybrid
eBL-Tumor-0034	Direct Sequencing	Type1	eBL_primaryTumorDNA	6	M	Type 1
eBL-Tumor-0035	GenomiPhi-WGA	Type2	eBL_primaryTumorDNA	8	M	Type 2
eBL-Tumor-0038	Direct Sequencing	Type1	eBL_primaryTumorDNA	3	F	Type 1
eBL-Tumor-0039	Direct Sequencing	Type1	eBL_primaryTumorDNA	12	M	Type 1
eBL-Tumor-0040	Direct Sequencing	Type2	eBL_primaryTumorDNA	6	M	Type 2
eBL-Tumor-0041	Direct Sequencing	Type1	eBL_primaryTumorDNA	6	M	Type 1
HC-0001	Preamp-sWGA	Type1	BloodDNA_fromHealthyKid	2.6	F	Type 1
HC-0002	Preamp-sWGA	Type2	BloodDNA_fromHealthyKid	4	F	Type 2
HC-0003	Preamp-sWGA	Type1	BloodDNA_fromHealthyKid	3	M	Type 1
HC-0005	Preamp-sWGA	Type2	BloodDNA_fromHealthyKid	2	F	Type 2
HC-0006	Preamp-sWGA	Type2	BloodDNA_fromHealthyKid	2	F	Type 2
HC-0008	Preamp-sWGA	Type1	BloodDNA_fromHealthyKid	4	F	Type 1
HC-0010	Preamp-sWGA	Type1	BloodDNA_fromHealthyKid	3	M	Type 1
HC-0011	Preamp-sWGA	Type2	BloodDNA_fromHealthyKid	3.4	M	Type 2
HC-0012	Preamp-sWGA	Type2	BloodDNA_fromHealthyKid	2.5	M	Type 2
HC-0013	Preamp-sWGA	Type1	BloodDNA_fromHealthyKid	2.4	F	Type 1
HC-0014	Preamp-sWGA	Type2	BloodDNA_fromHealthyKid	2.3	F	Type 2
HC-0015	Preamp-sWGA	Type1	BloodDNA_fromHealthyKid	4	M	Type 1
HC-0016	Preamp-sWGA	Type2	BloodDNA_fromHealthyKid	4	F	Type 2
HC-0017	Preamp-sWGA	Type1	BloodDNA_fromHealthyKid	4	M	Type 1
HC-0018	Preamp-sWGA	Type2	BloodDNA_fromHealthyKid	5	M	Type 2
HC-0019	Preamp-sWGA	Type2	BloodDNA_fromHealthyKid	3	M	Type 2
HC-0020	Preamp-sWGA	Type1	BloodDNA_fromHealthyKid	3.6	M	Type 1
HC-0021	Preamp-sWGA	Type1	BloodDNA_fromHealthyKid	4	F	Type 1
HC-0022	Preamp-sWGA	Type2	BloodDNA_fromHealthyKid	5	M	Type 2
HC-0023	Preamp-sWGA	Type2	BloodDNA_fromHealthyKid	3	F	Type 2
HC-0024	Preamp-sWGA	Type1	BloodDNA_fromHealthyKid	3	M	Type 1
HC-0025	Preamp-sWGA	Type1	BloodDNA_fromHealthyKid	4	M	Type 1
HC-0026	Preamp-sWGA	Type2	BloodDNA_fromHealthyKid	4	M	Type 2
HC-0027	Preamp-sWGA	Type2	BloodDNA_fromHealthyKid	3	F	Type 2
HC-0028	Preamp-sWGA	Type2	BloodDNA_fromHealthyKid	3	F	Type 2
HC-0029	Preamp-sWGA	Type1	BloodDNA_fromHealthyKid	4	F	Type 1
HC-0030	Preamp-sWGA	Type1	BloodDNA_fromHealthyKid	3	M	Type 1
HC-0034	Preamp-sWGA	Type2	BloodDNA_fromHealthyKid	2	M	Type 2
eBL-Plasma-0042	Preamp-sWGA	Type1	PlasmaDNA_fromBLpatient	6	M	Type 1
eBL-Plasma-0050	Direct Sequencing	Type1	PlasmaDNA_fromBLpatient	10	F	Type 1
eBL-Tumor-0004	Preamp-sWGA	Type1	eBL_primaryTumorDNA	11	F	Type 1
eBL-Tumor-0011	GenomiPhi-WGA	Type1	eBL_primaryTumorDNA	8	F	Type 1
eBL-Tumor-0012	GenomiPhi-WGA	Type2	eBL_primaryTumorDNA	4	M	Hybrid
eBL-Tumor-0036	Preamp-sWGA	Type2	eBL_primaryTumorDNA	10	M	Type 2
eBL-Tumor-0037	Direct Sequencing	Type1	eBL_primaryTumorDNA	11	M	Type 1
HC-0007	Preamp-sWGA	Type1	BloodDNA_fromHealthyKid	3.3	F	Type 1
HC-0009	Preamp-sWGA	Type1	BloodDNA_fromHealthyKid	5	M	Type 1
HC-0035	Preamp-sWGA	Type1	BloodDNA_fromHealthyKid	3	M	Type 1
HC-0037	Preamp-sWGA	Type1	BloodDNA_fromHealthyKid	2	M	Type 1
