# Supplementary material for: Profiling genome-wide recombination in Epstein Barr virus reveals type-specific patterns and associations with endemic-Burkitt lymphoma
Source: Virol J. 2022 Dec 8;19:208. doi: 10.1186/s12985-022-01942-8 (PMC9733152; doi:10.1186/s12985-022-01942-8)
Supplement: Supplementary file 5 — Additional file 5. RDP4 Output: 28 Recombination events detected by all six RDP4 methods. Bears details of recombination events detected coded with unique numbers, sequences with evidence of such events, and the coordinates of the corresponding breakpoints in the MSA. [file 12985_2022_1942_MOESM5_ESM.csv]

Supplementary material,� RDP4 Output: 28 Recombination events detected by all six RDP4 methods. Bears details of recombination events detected coded with unique numbers, sequences with evidence of such events, and the coordinates of the corresponding breakpoints in the MSA.
		Breakpoint Positions
	In Alignment		In Recombinant Sequence					Detection Methods
Number In .RDP File	Begin	End	Begin	End	Recombinant Sequence(s)	RDP	GENECONV	Bootscan	Maxchi	Chimaera	SiSscan	PhylPro	LARD	3Seq
1	37094	90460	37094	90460	eBL-Plasma-0050	5.16E-130	1.32E-110	2.09E-41	6.16E-42	2.19E-38	NS	NS	NS	7.80E-12
					HC-0008
					HC-0024
					eBL-Plasma-0045
					eBL-Plasma-0049
					eBL-Plasma-0052
					eBL-Tumor-0002
					eBL-Tumor-0016
					eBL-Tumor-0029
					eBL-Tumor-0032
					eBL-Tumor-0034
2	3080	15054	3080	15054	eBL-Tumor-0012	3.75E-124	7.20E-114	8.01E-13	1.21E-39	9.92E-40	NS	NS	NS	7.80E-12
					eBL-Tumor-0033
4	2128	11136	2128	11136	eBL-Plasma-0049	3.44E-88	2.28E-78	7.26E-74	1.11E-37	3.49E-38	NS	NS	NS	8.06E-05
5	35804	44714	35804	44714	eBL-Tumor-0025	2.08E-78	1.92E-78	2.74E-11	1.78E-19	1.74E-19	NS	NS	NS	1.56E-11
6	6861	22579	6861	22579	HC-0021	4.02E-73	1.40E-71	4.76E-12	1.69E-20	7.52E-21	NS	NS	NS	7.80E-12
					eBL-Tumor-0039
					eBL-Plasma-0039
7	31740	37536	31740	37536	eBL-Plasma-0055	6.94E-71	1.23E-62	1.98E-78	4.87E-31	1.91E-29	NS	NS	NS	7.80E-12
8	2601	4243	2601	4243	eBL-Plasma-0055	1.61E-73	8.37E-72	8.32E-71	1.79E-28	4.67E-28	NS	NS	NS	7.16E-43
					HC-0010
					HC-0024
					eBL-Tumor-0011
					eBL-Tumor-0015
9	32743	35836	32743	35836	HC-0015	1.22E-53	7.32E-51	1.89E-10	4.57E-21	2.55E-23	NS	NS	NS	7.80E-12
10	32834	36523	32834	36523	eBL-Tumor-0015	6.48E-54	2.27E-54	4.29E-44	2.38E-21	1.40E-20	NS	NS	NS	2.56E-08
					HC-0010
					HC-0024
					eBL-Tumor-0011
13	41377	88632	41377	88632	^HC-0021	3.36E-50	2.42E-31	1.89E-04	2.56E-22	1.42E-18	NS	NS	NS	7.80E-12
					eBL-Plasma-0044
					eBL-Plasma-0046
					eBL-Plasma-0053
					eBL-Tumor-0005
					eBL-Tumor-0018
					eBL-Tumor-0038
					eBL-Plasma-0038
14	5888	12059	5888	12059	eBL-Tumor-0031	6.21E-43	3.14E-41	1.83E-03	2.14E-10	2.08E-10	NS	NS	NS	1.56E-11
20	74858	90460	74858	90460	^eBL-Tumor-0009	1.11E-38	7.89E-31	1.45E-26	2.48E-20	1.49E-07	NS	NS	NS	1.56E-11
					eBL-Tumor-0041
21	31042	37561	31042	37561	eBL-Tumor-0012	1.47E-43	4.58E-51	4.05E-35	5.45E-25	8.77E-22	NS	NS	NS	3.36E-23
					HC-0002
					HC-0005
					HC-0011
					HC-0019
					HC-0022
					HC-0023
					HC-0027
					HC-0028
					eBL-Plasma-0043
					eBL-Plasma-0049
					eBL-Plasma-0054
					eBL-Tumor-0008
					eBL-Tumor-0020
					eBL-Tumor-0024
					eBL-Tumor-0026
					eBL-Tumor-0028
					eBL-Tumor-0033
					eBL-Tumor-0035
					eBL-Plasma-0035
24	36068	56246	36068	56246	HC-0001	3.00E-37	7.42E-31	2.94E-16	3.24E-03	7.29E-18	NS	NS	NS	7.80E-12
26	14536	30170	14536	30170	HC-0030	4.08E-37	1.52E-27	2.45E-06	6.01E-12	7.66E-12	NS	NS	NS	7.80E-12
					HC-0001
					HC-0021
					HC-0025
					eBL-Plasma-0045
					eBL-Tumor-0006
					eBL-Tumor-0018
27	1225	14409	1225	12761	HC-0030	1.88E-48	1.20E-48	4.30E-20	3.52E-30	2.75E-19	NS	NS	NS	4.67E-36
					HC-0025
28	37318	41376	37318	41376	eBL-Tumor-0001	3.91E-35	4.83E-34	1.59E-21	1.06E-09	1.66E-10	NS	NS	NS	7.80E-12
					HC-0037
					HC-0003
					HC-0007
					HC-0013
					eBL-Plasma-0042
					eBL-Tumor-0006
					eBL-Tumor-0022
					eBL-Tumor-0031
					eBL-Tumor-0039
					eBL-Plasma-0039
35	33986	34698	33446	34698	eBL-Tumor-0010	2.43E-25	3.23E-23	6.16E-11	3.03E-04	4.17E-04	NS	NS	NS	1.56E-11
37	32834	45890	32834	45890	HC-0030	1.72E-24	1.94E-26	2.27E-14	3.84E-21	9.96E-10	NS	NS	NS	1.94E-41
					HC-0008
					eBL-Plasma-0052
					eBL-Tumor-0002
					eBL-Tumor-0016
					eBL-Tumor-0025
					eBL-Tumor-0029
					eBL-Tumor-0032
					eBL-Tumor-0034
38	2789	5386	2789	5386	eBL-Tumor-0031	3.68E-33	2.76E-36	3.31E-04	6.46E-24	5.56E-20	NS	NS	NS	5.50E-15
					HC-0037
					HC-0003
					HC-0007
					eBL-Plasma-0042
					eBL-Plasma-0052
					eBL-Tumor-0002
					eBL-Tumor-0022
					eBL-Tumor-0034
39	78120	85036	78120	85036	eBL-Tumor-0001	2.65E-23	1.47E-21	3.59E-09	3.51E-07	1.15E-07	NS	NS	NS	7.80E-12
					HC-0013
44	52602	56310	52593	56301	HC-0002	4.16E-21	8.02E-19	6.78E-11	9.15E-05	1.69E-04	NS	NS	NS	5.46E-11
					HC-0014
					HC-0027
					eBL-Tumor-0033
45	23826	28005	23826	28005	eBL-Tumor-0016	6.41E-21	5.85E-20	3.89E-02	3.26E-05	1.92E-05	NS	NS	NS	7.80E-12
47	37091	51829	37091	51816	eBL-Tumor-0019	4.07E-20	4.25E-03	2.51E-03	2.10E-09	3.58E-10	NS	NS	NS	1.56E-11
					HC-0009
					HC-0017
					HC-0021
					eBL-Plasma-0044
					eBL-Plasma-0046
					eBL-Plasma-0047
					eBL-Plasma-0051
					eBL-Plasma-0053
					eBL-Tumor-0009
					eBL-Tumor-0010
					eBL-Tumor-0013
					eBL-Tumor-0014
					eBL-Tumor-0021
					eBL-Tumor-0023
					eBL-Tumor-0025
					eBL-Tumor-0027
					eBL-Tumor-0030
					eBL-Tumor-0037
					eBL-Tumor-0038
					eBL-Tumor-0041
					eBL-Plasma-0037
49	36249	37317	36249	37317	eBL-Tumor-0018	2.54E-19	1.66E-11	5.23E-11	8.60E-05	1.50E-03	NS	NS	NS	1.30E-09
50	1	3162	1	3162	eBL-Plasma-0053	6.60E-19	5.26E-08	3.26E-11	7.22E-05	1.22E-04	NS	NS	NS	7.80E-12
					HC-0009
					eBL-Plasma-0044
					eBL-Plasma-0046
					eBL-Plasma-0047
					eBL-Plasma-0051
					eBL-Tumor-0005
					eBL-Tumor-0010
					eBL-Tumor-0013
					eBL-Tumor-0014
					eBL-Tumor-0019
					eBL-Tumor-0021
					eBL-Tumor-0027
					eBL-Tumor-0030
					eBL-Tumor-0037
					eBL-Tumor-0038
					eBL-Tumor-0039
					eBL-Plasma-0037
					eBL-Plasma-0038
					eBL-Plasma-0039
55	51830	56131	51830	56131	eBL-Tumor-0031	9.13E-16	6.76E-15	4.04E-02	2.37E-05	1.16E-04	NS	NS	NS	2.34E-11
					HC-0030
					HC-0025
94	36894	41092	36894	41092	HC-0027	2.91E-07	2.96E-07	5.78E-07	7.04E-04	3.62E-04	NS	NS	NS	2.92E-06
					HC-0002
					HC-0014
					eBL-Plasma-0055
					eBL-Tumor-0011
					eBL-Tumor-0015
					eBL-Tumor-0033
